# Supplementary material for: Prediction of protein-protein binding site by using core interface residue and support vector machine
Source: BMC Bioinformatics. 2008 Dec 22;9:553. doi: 10.1186/1471-2105-9-553 (PMC2627892; doi:10.1186/1471-2105-9-553)
Supplement: Additional file 1 — The p-value of residue composition. The p-value of Welch t-test for residue composition value between core interface and rim interface, between core interface and non-interface, and between rim interface and non interface. [file 1471-2105-9-553-S1.xls]

## Sheet: ratio=0.2
	Core-Rim	Core-Non	Rim-Non
ALA	0.002262	2.2e-16	0.001045
ARG	0.2134	2.85e-09	1.551e-06
ASN	0.0007788	8.58e-11	0.8152
ASP	0.3626	2.2e-16	1.95e-07
CYS	0.00905	2.2e-16	2.2e-16
GLN	0.08019	3.39e-07	6.61e-07
GLU	1.882e-10	2.2e-16	1.308e-09
GLY	0.0001595	0.04908	0.0047
HIS	0.03049	3.839e-12	0.05606
ILE	1.478e-15	2.2e-16	0.02589
LEU	0.1428	2.69e-11	0.01643
LYS	3.715e-09	2.2e-16	2.2e-16
MET	2.044e-15	2.2e-16	0.839
PHE	1.264e-05	2.2e-16	3.694e-12
PRO	0.05149	1.325e-12	2.057e-10
SER	0.4523	0.6058	0.2723
THR	0.9436	0.1082	0.3059
TRP	0.06067	2.2e-16	1.775e-07
TYR	2.015e-06	2.2e-16	8.307e-10
VAL	0.6977	9.796e-11	2.79e-05

## Sheet: ratio=0.8
	Core-Rim	Core-Non	Rim-Non
ALA	0.009915	0.05385	2.2e-16
ARG	1.318e-15	1.089e-05	2.2e-16
ASN	0.02827	1.171e-05	1.178e-06
ASP	4.27e-11	2.2e-16	2.2e-16
CYS	0.08284	4.975e-11	2.2e-16
GLN	5.117e-08	2.322e-14	4.121e-06
GLU	2.2e-16	2.2e-16	2.2e-16
GLY	0.0003341	0.002476	0.122
HIS	0.002497	0.8517	2.766e-13
ILE	0.0001466	2.2e-16	2.2e-16
LEU	1.512e-11	0.0006115	6.884e-16
LYS	0.0009013	2.2e-16	2.2e-16
MET	0.1725	0.0005833	2.2e-16
PHE	0.002756	2.2e-16	2.2e-16
PRO	2.2e-16	2.2e-16	2.2e-16
SER	0.0003506	0.003561	0.07844
THR	0.01892	0.1488	0.01991
TRP	0.04734	6.108e-11	2.2e-16
TYR	0.7425	7.124e-12	2.2e-16
VAL	1.97e-11	2.2e-16	4.571e-07
