# Supplementary material for: Prediction of protein-protein binding site by using core interface residue and support vector machine
Source: BMC Bioinformatics. 2008 Dec 22;9:553. doi: 10.1186/1471-2105-9-553 (PMC2627892; doi:10.1186/1471-2105-9-553)
Supplement: Additional file 2 — The list of 18 atom types. [file 1471-2105-9-553-S2.xls]

## Sheet: Sheet1
Residue Name	Atom Name	Atom Type
GLY	CA	5
SER	CB	13
*	N	1
*	CA	2
*	C	3
*	O	4
*	CB	6
ARG	CG	16
ARG	CD	12
ARG	NE	12
ARG	CZ	10
ARG	NH1	10
ARG	NH2	10
ASN	CG	11
ASN	OD1	11
ASN	ND2	11
ASP	CG	9
ASP	OD1	9
ASP	OD2	9
CYS	SG	18
GLU	CG	16
GLU	CD	9
GLU	OE1	9
GLU	OE2	9
GLN	CG	16
GLN	CD	11
GLN	OE1	11
GLN	NE2	11
HIS	CG	14
HIS	ND1	14
HIS	CD2	14
HIS	CE1	14
HIS	NE2	14
ILE	CG1	16
ILE	CG2	17
ILE	CD1	17
LEU	CG	16
LEU	CD1	17
LEU	CD2	17
LYS	CG	16
LYS	CD	8
LYS	CE	7
LYS	NZ	7
MET	CG	16
MET	SD	16
MET	CE	17
PHE	CG	16
PHE	CD1	16
PHE	CD2	16
PHE	CE1	16
PHE	CE2	16
PHE	CZ	16
PRO	CG	6
PRO	CD	6
SER	OG	13
THR	OG1	13
THR	CG2	16
TRP	CG	16
TRP	CD1	16
TRP	CD2	16
TRP	CE2	16
TRP	NE1	14
TRP	CE3	16
TRP	CZ2	16
TRP	CZ3	16
TRP	CH2	16
TYR	CG	16
TYR	CD1	16
TYR	CD2	16
TYR	CE1	15
TYR	CE2	15
TYR	CZ	15
TYR	OH	13
VAL	CG1	17
VAL	CG2	17
*	OXT	9
