# Supplementary material for: Prediction of protein-protein binding site by using core interface residue and support vector machine
Source: BMC Bioinformatics. 2008 Dec 22;9:553. doi: 10.1186/1471-2105-9-553 (PMC2627892; doi:10.1186/1471-2105-9-553)
Supplement: Additional file 3 — The p-value of atom composition. The p-value of Welch t-test for some of the atom composition value between core interface and rim interface, between core interface and non-interface, and between rim interface and non interface. [file 1471-2105-9-553-S3.xls]

## Sheet: ratio=0.2
Atom type	Core-Rim	Core-Non	Rim-Non
7	1.038e-05	2.2e-16	2.2e-16
8	1.421e-11	2.2e-16	2.2e-16
9	1.084e-10	2.2e-16	2.97e-13
16	9.613e-11	2.2e-16	2.2e-16
17	1.931e-10	2.2e-16	1.42e-07

## Sheet: ratio=0.8
Atom type	Core-Rim	Core-Non	Rim-Non
6	2.2e-16	2.2e-16	2.2e-16
7	0.1709	2.2e-16	2.2e-16
8	0.0002704	2.2e-16	2.2e-16
9	2.2e-16	2.2e-16	2.2e-16
10	1.369e-13	2.143e-12	0.2191
11	2.018e-07	1.699e-15	1.317e-09
16	0.5517	2.2e-16	2.2e-16
17	0.5335	3.404e-16	2.2e-16
