# Supplementary material for: Prediction of protein-protein binding site by using core interface residue and support vector machine
Source: BMC Bioinformatics. 2008 Dec 22;9:553. doi: 10.1186/1471-2105-9-553 (PMC2627892; doi:10.1186/1471-2105-9-553)
Supplement: Additional file 4 — The chain list for the training set. List the PDB chains used in the training process. [file 1471-2105-9-553-S4.xls]

## Sheet: Sheet1
Chain Name	Partner Name
1FS1_A	1FS1_B
1XDT_R	1XDT_T
1LDT_L	1LDT_T
1CO7_I	1CO7_E
1OHH_H	1OHH_D
1H59_B	1H59_A
1R0R_I	1R0R_E
1EBD_C	1EBD_B
1JB0_J	1JB0_F
1LGH_B	1LGH_A
4SGB_I	4SGB_E
1J2J_B	1J2J_A
1N98_A	1N98_B
1NKZ_B	1NKZ_A
1KIL_E	1KIL_A
1M56_D	1M56_C
1CSB_A	1CSB_B
1DD4_D	1DD4_B
1EPT_A	1EPT_B
1FJS_L	1FJS_A
1FLE_I	1FLE_E
1G2C_B	1G2C_A
1ORY_B	1ORY_A
1AVG_L	1AVG_H
1DEV_B	1DEV_A
1M93_A	1M93_B
1MHW_C	1MHW_A
1NQL_B	1NQL_A
1P3Q_Q	1P3Q_V
1TGS_I	1TGS_Z
1V54_M	1V54_A
1BH9_A	1BH9_B
1G3J_B	1G3J_A
1GCQ_B	1GCQ_C
1H59_A	1H59_B
1HIA_I	1HIA_B
1HTR_P	1HTR_B
1LTS_C	1LTS_A
1QGK_B	1QGK_A
1F7Z_I	1F7Z_A
1H3O_A	1H3O_B
1JB0_K	1JB0_A
1JY2_N	1JY2_O
1JY2_S	1JY2_Q
1NFU_B	1NFU_A
1QMB_B	1QMB_A
1VF6_C	1VF6_A
1BUN_B	1BUN_A
1DTD_B	1DTD_A
1G2L_B	1G2L_A
1E79_I	1E79_H
1MOX_C	1MOX_A
1N98_B	1N98_A
1NKZ_A	1NKZ_B
1PPJ_I	1PPJ_B
1D6R_I	1D6R_A
1G2C_A	1G2C_B
1N2D_C	1N2D_A
1OHZ_B	1OHZ_A
1R4A_E	1R4A_A
1V54_L	1V54_A
2SNI_I	2SNI_E
1CVW_L	1CVW_H
1GCQ_C	1GCQ_B
1H2S_B	1H2S_A
1I50_L	1I50_B
1ICF_I	1ICF_A
1JOU_C	1JOU_D
1KIG_I	1KIG_H
1LGH_A	1LGH_B
1M27_C	1M27_A
1N13_E	1N13_F
1R0T_B	1R0T_A
1CI6_B	1CI6_A
1FI8_D	1FI8_C
1L0O_C	1L0O_B
1LW6_I	1LW6_E
1QQP_4	1QQP_1
1V54_K	1V54_D
4HTC_I	4HTC_H
1EJA_B	1EJA_A
1GL2_A	1GL2_B
1K83_J	1K83_B
1L0L_K	1L0L_J
1R4P_B	1R4P_A
1C6V_X	1C6V_A
1CSE_I	1CSE_E
1F80_D	1F80_B
1GP2_G	1GP2_B
1UPT_B	1UPT_A
1ML0_D	1ML0_A
1EAY_D	1EAY_B
1JB0_E	1JB0_C
1JY2_O	1JY2_N
1PP9_H	1PP9_D
1SCJ_B	1SCJ_A
1TEJ_B	1TEJ_A
1KLI_L	1KLI_H
1MHM_B	1MHM_A
1NHD_C	1NHD_A
1NHW_C	1NHW_A
1P3Q_U	1P3Q_Q
1S0Y_A	1S0Y_D
1BVN_T	1BVN_P
1CI6_A	1CI6_B
1DJ7_B	1DJ7_A
1EAI_C	1EAI_A
1GL2_B	1GL2_C
1GL2_D	1GL2_A
1NTM_I	1NTM_B
1S0Y_F	1S0Y_C
1SV0_B	1SV0_D
1T0Q_C	1T0Q_A
1V54_J	1V54_C
1B34_B	1B34_A
1DII_C	1DII_A
1FFG_B	1FFG_A
1H6K_Z	1H6K_C
1KKL_J	1KKL_C
1KU6_B	1KU6_A
1B35_D	1B35_C
1BUH_B	1BUH_A
1DAN_T	1DAN_U
1G72_B	1G72_A
1I7W_D	1I7W_C
1KVD_A	1KVD_B
1UAD_C	1UAD_A
1AY7_B	1AY7_A
1C1Y_B	1C1Y_A
1E44_A	1E44_B
1EUV_B	1EUV_A
1L2W_I	1L2W_B
1PP9_J	1PP9_D
1SV0_C	1SV0_A
1TAF_A	1TAF_B
1TAF_B	1TAF_A
1VF6_B	1VF6_D
1GL2_C	1GL2_B
1GOT_G	1GOT_B
1H8E_H	1H8E_G
1LPB_A	1LPB_B
1M1E_B	1M1E_A
1WDC_A	1WDC_C
1AVO_A	1AVO_B
1B33_N	1B33_D
1B34_A	1B34_B
1LM8_C	1LM8_B
1N7S_A	1N7S_B
1OR7_C	1OR7_A
1RQQ_C	1RQQ_B
1UGH_I	1UGH_E
1UKL_C	1UKL_A
1V54_H	1V54_B
3YGS_C	3YGS_P
1FM0_D	1FM0_E
1FR2_A	1FR2_B
1H2V_Z	1H2V_C
1H3O_B	1H3O_A
1N7S_D	1N7S_C
1RE3_D	1RE3_E
2MEV_4	2MEV_3
1D3B_E	1D3B_F
1I7B_B	1I7B_A
1JB0_C	1JB0_D
1K83_F	1K83_A
1N1J_B	1N1J_A
3FAP_B	3FAP_A
1L4A_A	1L4A_B
1LFD_A	1LFD_B
1QGW_B	1QGW_D
1R8O_B	1R8O_A
3YGS_P	3YGS_C
1CXZ_B	1CXZ_A
1EXB_E	1EXB_A
1K3B_C	1K3B_B
1NW9_A	1NW9_B
1OEY_A	1OEY_J
1V74_B	1V74_A
2HNT_C	2HNT_E
1F3M_A	1F3M_C
1GVN_A	1GVN_B
1IS8_K	1IS8_E
1JTH_B	1JTH_C
1KTZ_B	1KTZ_A
1NBW_B	1NBW_A
1PBY_C	1PBY_A
1JSU_C	1JSU_A
1MBX_C	1MBX_A
1SFC_A	1SFC_B
1SFC_D	1SFC_A
1V54_I	1V54_B
2HNT_E	2HNT_C
1DF9_C	1DF9_B
1ES7_D	1ES7_C
1F60_B	1F60_A
1N7S_B	1N7S_C
1S1C_Y	1S1C_A
1S6V_B	1S6V_C
1SPP_B	1SPP_A
1TBG_E	1TBG_A
1D3B_L	1D3B_K
1EWY_C	1EWY_A
1F6M_C	1F6M_A
1MG2_C	1MG2_D
1NMU_B	1NMU_C
1OO0_B	1OO0_A
1RK8_A	1RK8_B
1STF_I	1STF_E
1VCB_B	1VCB_A
1AY7_A	1AY7_B
1JLT_A	1JLT_B
1K8R_B	1K8R_A
1KIL_C	1KIL_B
1MR1_C	1MR1_B
1QAV_A	1QAV_B
1RV6_X	1RV6_W
1SFC_J	1SFC_K
1TMQ_B	1TMQ_A
2PKA_A	2PKA_B
1G73_D	1G73_B
1I51_B	1I51_A
1LDJ_B	1LDJ_A
1REW_D	1REW_B
1TII_G	1TII_A
1B2S_A	1B2S_D
1DJ7_A	1DJ7_B
1EFN_B	1EFN_A
1FZC_A	1FZC_B
1IKN_C	1IKN_A
1KVD_B	1KVD_A
1LRW_B	1LRW_A
1NFI_B	1NFI_A
1UB4_A	1UB4_C
3SIC_I	3SIC_E
1D2Z_C	1D2Z_D
1G4Y_B	1G4Y_R
1HCN_A	1HCN_B
1HUU_A	1HUU_C
1IBV_A	1IBV_B
1JIW_I	1JIW_P
1NME_B	1NME_A
1RP3_B	1RP3_A
1UNN_D	1UNN_A
1UW4_A	1UW4_B
1V54_G	1V54_C
1BII_B	1BII_A
1BMQ_B	1BMQ_A
1DGW_X	1DGW_Y
1HQ3_H	1HQ3_G
1PP9_T	1PP9_P
1QTN_B	1QTN_A
1T0H_A	1T0H_B
1B5F_B	1B5F_A
1E0O_C	1E0O_D
1E44_B	1E44_A
1J1D_E	1J1D_F
1QGE_E	1QGE_D
1V54_E	1V54_D
1V74_A	1V74_B
3FAP_A	3FAP_B
1KCG_B	1KCG_C
1N7S_C	1N7S_B
1O7D_B	1O7D_A
1PYT_A	1PYT_B
1SKO_A	1SKO_B
1TH8_B	1TH8_A
1UB4_C	1UB4_A
1AGR_E	1AGR_A
1BWU_D	1BWU_A
1FS1_D	1FS1_C
1GO3_F	1GO3_E
1HQ3_F	1HQ3_E
1N1J_A	1N1J_B
1OEY_J	1OEY_A
1QGW_A	1QGW_C
1TBR_R	1TBR_H
1BCP_F	1BCP_B
1BDJ_B	1BDJ_A
1BH9_B	1BH9_A
1GPQ_D	1GPQ_A
1IW7_E	1IW7_D
1L4D_B	1L4D_A
1OYV_I	1OYV_A
1P4L_D	1P4L_A
1A4Y_B	1A4Y_A
1D4X_G	1D4X_A
1DU3_B	1DU3_D
1JMA_B	1JMA_A
1M27_A	1M27_C
1NEZ_G	1NEZ_A
1NQI_A	1NQI_B
1O6S_B	1O6S_A
1P57_A	1P57_B
1PXV_C	1PXV_A
1EJX_B	1EJX_C
1F51_E	1F51_A
1FI8_C	1FI8_D
1K3B_A	1K3B_B
1KAC_B	1KAC_A
1PYO_D	1PYO_C
1EM8_D	1EM8_C
1GG6_C	1GG6_B
1LM8_B	1LM8_C
1OFU_X	1OFU_A
1PP9_F	1PP9_C
1Q7L_B	1Q7L_A
1QHH_D	1QHH_B
1R8O_A	1R8O_B
1BCP_D	1BCP_B
1BND_A	1BND_B
1CCW_A	1CCW_B
1JZD_C	1JZD_B
1LYA_A	1LYA_B
1PK6_A	1PK6_B
1QHH_C	1QHH_B
1QUQ_A	1QUQ_B
1QUQ_D	1QUQ_C
1OF5_B	1OF5_A
1SKO_B	1SKO_A
1TH8_A	1TH8_B
1AUT_L	1AUT_C
1EPT_B	1EPT_C
1HE1_A	1HE1_C
1HX1_B	1HX1_A
1N13_B	1N13_A
1O7D_E	1O7D_A
1QAV_B	1QAV_A
1BVY_F	1BVY_A
1E50_C	1E50_D
1HQ3_G	1HQ3_H
1I3O_E	1I3O_B
1I8L_C	1I8L_A
1KG0_C	1KG0_B
1REW_A	1REW_C
2BBK_L	2BBK_H
2KIN_B	2KIN_A
7CEI_B	7CEI_A
1A2K_A	1A2K_D
1E6E_B	1E6E_A
1EAY_A	1EAY_C
1EF1_C	1EF1_A
1FR2_B	1FR2_A
1GPQ_B	1GPQ_C
1KXV_D	1KXV_B
1MBX_A	1MBX_C
1NEK_D	1NEK_C
1ORY_A	1ORY_B
1USU_B	1USU_A
1E50_B	1E50_A
1F80_A	1F80_E
1GUX_B	1GUX_A
1HFE_S	1HFE_L
1K83_K	1K83_C
1KF6_D	1KF6_C
1MG2_D	1MG2_C
1V54_F	1V54_A
1JQL_B	1JQL_A
1RV6_W	1RV6_X
1D4V_A	1D4V_B
1DAN_U	1DAN_T
1HQ3_A	1HQ3_B
1L2W_A	1L2W_I
1QO3_C	1QO3_A
1UUZ_A	1UUZ_D
4UBP_B	4UBP_C
1G8K_B	1G8K_A
1GK8_I	1GK8_A
1KGY_E	1KGY_A
1M4U_L	1M4U_A
1M9X_C	1M9X_B
2BTF_P	2BTF_A
1EM8_A	1EM8_B
1FXK_B	1FXK_C
1IWP_G	1IWP_A
1JAT_B	1JAT_A
1JK9_A	1JK9_B
1DD4_A	1DD4_D
1DGW_Y	1DGW_X
1L4Z_B	1L4Z_A
1NEK_C	1NEK_B
1OHZ_A	1OHZ_B
1SVX_A	1SVX_B
1BUI_C	1BUI_A
1GW5_S	1GW5_A
1IAR_A	1IAR_B
1K83_H	1K83_A
1KPS_B	1KPS_A
1LWU_A	1LWU_B
1SHW_A	1SHW_B
1UJW_B	1UJW_A
1F45_B	1F45_A
1H4L_D	1H4L_A
1K2X_B	1K2X_A
1RRP_B	1RRP_A
1S3S_G	1S3S_F
1FQJ_E	1FQJ_D
1FS0_E	1FS0_G
1GO4_G	1GO4_A
1HCN_B	1HCN_A
1M9X_A	1M9X_D
2GAC_A	2GAC_B
1B4U_A	1B4U_B
1JYO_F	1JYO_C
1N62_A	1N62_B
1BLX_B	1BLX_A
1DX5_I	1DX5_M
1FL7_B	1FL7_A
1H32_B	1H32_A
1NEX_C	1NEX_D
1OO0_A	1OO0_B
1QTN_A	1QTN_B
1SCT_B	1SCT_A
1AVG_I	1AVG_H
1IJK_A	1IJK_C
1JYO_A	1JYO_F
1SCT_A	1SCT_B
1UZX_A	1UZX_B
1ZBD_B	1ZBD_A
1AVO_B	1AVO_A
1JAT_A	1JAT_B
1JTG_B	1JTG_A
1OXK_A	1OXK_B
1TNR_A	1TNR_R
1ARO_L	1ARO_P
1D2V_A	1D2V_C
1EEX_G	1EEX_A
1FM0_E	1FM0_D
1BWV_S	1BWV_A
1D2Z_D	1D2Z_C
1EER_A	1EER_B
1F34_B	1F34_A
1IWP_B	1IWP_A
1NF3_C	1NF3_A
1NRJ_A	1NRJ_B
1TE1_B	1TE1_A
1BUV_M	1BUV_T
1D4V_B	1D4V_A
1GLB_F	1GLB_G
1I1R_B	1I1R_A
1OR0_A	1OR0_B
1OY3_C	1OY3_D
1PTJ_C	1PTJ_B
1I3O_C	1I3O_D
1JKG_A	1JKG_B
1KCG_C	1KCG_A
1R8S_A	1R8S_E
1RKE_B	1RKE_A
1E96_B	1E96_A
1GG6_B	1GG6_C
1LM8_V	1LM8_C
1M2O_B	1M2O_A
1S1Q_A	1S1Q_B
1C6V_A	1C6V_X
1EEX_B	1EEX_A
1F3U_A	1F3U_B
1F3V_A	1F3V_B
1FCD_C	1FCD_A
1GHQ_C	1GHQ_A
1P5V_B	1P5V_A
1T6B_Y	1T6B_X
1DEV_A	1DEV_B
1GZS_B	1GZS_A
1K83_I	1K83_A
1TMC_A	1TMC_B
1GUX_A	1GUX_B
1JB0_F	1JB0_B
1JB0_L	1JB0_B
1K8K_G	1K8K_F
1KAC_A	1KAC_B
1LTS_A	1LTS_C
1PDK_B	1PDK_A
1FQ1_A	1FQ1_B
1JB0_D	1JB0_C
1NM5_C	1NM5_B
1OFH_G	1OFH_A
1TX4_A	1TX4_B
1AVW_B	1AVW_A
1CD9_A	1CD9_B
1I2M_A	1I2M_B
1K5D_B	1K5D_A
1PG5_B	1PG5_A
1YCS_B	1YCS_A
3PRO_D	3PRO_B
1DAN_L	1DAN_H
1FG9_A	1FG9_C
1PXV_A	1PXV_C
1T3M_A	1T3M_B
1O7D_C	1O7D_D
1SLU_A	1SLU_B
1SR4_A	1SR4_C
1SR4_C	1SR4_A
1TNR_R	1TNR_A
1F2U_A	1F2U_B
1FIQ_A	1FIQ_C
1G73_A	1G73_C
1KF6_C	1KF6_D
1PYO_C	1PYO_D
1R8S_E	1R8S_A
1SGP_E	1SGP_I
1AUI_B	1AUI_A
1BPL_A	1BPL_B
1FXK_C	1FXK_A
1GFF_2	1GFF_1
1J1D_C	1J1D_B
1KFU_S	1KFU_L
1PVH_B	1PVH_A
1RYP_H	1RYP_2
1VG0_B	1VG0_A
1AVA_C	1AVA_A
1F2U_B	1F2U_A
1I1Q_B	1I1Q_A
1KA9_H	1KA9_F
1OW3_A	1OW3_B
1BMQ_A	1BMQ_B
1DHK_B	1DHK_A
1IB1_E	1IB1_A
1K8K_E	1K8K_A
1RYP_J	1RYP_I
1RYP_L	1RYP_X
1WHT_B	1WHT_A
1AXI_A	1AXI_B
1EHK_B	1EHK_A
1F3V_B	1F3V_A
2PKA_B	2PKA_A
1APY_A	1APY_B
1AZS_B	1AZS_A
1FAK_T	1FAK_L
1H0H_B	1H0H_A
1K8K_F	1K8K_D
1NT2_A	1NT2_B
1PGW_1	1PGW_2
1Q40_A	1Q40_B
1K3B_B	1K3B_C
1KKM_B	1KKM_J
1MHW_A	1MHW_C
1NPE_B	1NPE_A
1PFX_L	1PFX_C
1STF_E	1STF_I
1ZBD_A	1ZBD_B
1L1O_C	1L1O_B
1LQS_L	1LQS_R
1MR1_A	1MR1_D
1NY7_1	1NY7_2
1SHW_B	1SHW_A
1UGH_E	1UGH_I
1IBC_A	1IBC_B
1VF5_B	1VF5_A
1AZS_A	1AZS_B
1BCP_B	1BCP_D
1IAR_B	1IAR_A
1Q40_B	1Q40_A
1RYP_K	1RYP_Z
1US7_A	1US7_B
1JKG_B	1JKG_A
1SG1_X	1SG1_B
1YCS_A	1YCS_B
1BCP_A	1BCP_E
1F6F_A	1F6F_B
1FXW_F	1FXW_A
1BUV_T	1BUV_M
1CMX_A	1CMX_B
1EUV_A	1EUV_B
1H2S_A	1H2S_B
1VF5_D	1VF5_A
1DGW_A	1DGW_X
1R4P_A	1R4P_E
2AHJ_C	2AHJ_D
1DKG_A	1DKG_D
1GO4_A	1GO4_G
1J7V_L	1J7V_R
1Q7L_A	1Q7L_B
1RE0_B	1RE0_A
1F51_B	1F51_F
1KTK_A	1KTK_E
1V54_D	1V54_K
1ATN_D	1ATN_A
1E1H_D	1E1H_C
1GO3_E	1GO3_F
1HDM_A	1HDM_B
1I4D_A	1I4D_D
1IS8_A	1IS8_L
1LSH_B	1LSH_A
1OY3_D	1OY3_C
1DKF_B	1DKF_A
1JNR_B	1JNR_A
1R0R_E	1R0R_I
1T0H_B	1T0H_A
1A0R_P	1A0R_B
1TA3_A	1TA3_B
1W2W_A	1W2W_B
1HDM_B	1HDM_A
1NRJ_B	1NRJ_A
1OR7_A	1OR7_C
1QHH_A	1QHH_B
1QQP_2	1QQP_1
3GTU_B	3GTU_A
1NOC_B	1NOC_A
1S5D_A	1S5D_G
1FS0_G	1FS0_E
1I8L_A	1I8L_C
1Q5Q_A	1Q5Q_H
1Q5Q_H	1Q5Q_A
1UDI_E	1UDI_I
1AXI_B	1AXI_A
1CSB_B	1CSB_A
1G3N_C	1G3N_A
1JTG_A	1JTG_B
1JZD_A	1JZD_C
1RYP_1	1RYP_I
1AIP_C	1AIP_A
1G0U_1	1G0U_N
1P5V_A	1P5V_B
1R5I_D	1R5I_A
1US7_B	1US7_A
1E0O_B	1E0O_A
1F3U_F	1F3U_E
1MQM_B	1MQM_A
1SR4_B	1SR4_C
1UGP_A	1UGP_B
1CAU_B	1CAU_A
1DF9_A	1DF9_C
1EER_B	1EER_A
1F6F_B	1F6F_A
1IKN_D	1IKN_A
1RYP_I	1RYP_J
1AER_A	1AER_B
1M2T_A	1M2T_B
1R1K_D	1R1K_A
1RYP_2	1RYP_H
1KMI_Z	1KMI_Y
1NW9_B	1NW9_A
1FM6_A	1FM6_D
1JW9_B	1JW9_D
1NPE_A	1NPE_B
1VF5_A	1VF5_B
1W2W_B	1W2W_A
1I50_E	1I50_A
1IB1_A	1IB1_E
1KLU_D	1KLU_A
1LQS_R	1LQS_L
1O7N_B	1O7N_A
1QO0_E	1QO0_B
1F5Q_D	1F5Q_C
1I1A_C	1I1A_A
1KGC_D	1KGC_E
1PVH_A	1PVH_B
1KQF_C	1KQF_B
1H32_A	1H32_B
1KZY_C	1KZY_A
1NHW_A	1NHW_C
1NQI_B	1NQI_A
1QGE_D	1QGE_E
1G20_H	1G20_D
1PP9_E	1PP9_P
1QQP_1	1QQP_2
1FYH_B	1FYH_A
1GHQ_A	1GHQ_B
1N62_C	1N62_A
1POI_B	1POI_A
1TA3_B	1TA3_A
1WHT_A	1WHT_B
1B4U_B	1B4U_A
1FYH_A	1FYH_B
1JTD_B	1JTD_A
1CD9_B	1CD9_A
1LI1_A	1LI1_C
1GM7_A	1GM7_B
1M2T_B	1M2T_A
1FS2_A	1FS2_B
1IBV_B	1IBV_A
1GK9_A	1GK9_B
1S70_A	1S70_B
1UBK_S	1UBK_L
1DCE_B	1DCE_A
1EUC_A	1EUC_B
1DTD_A	1DTD_B
1FM6_D	1FM6_A
1HBN_C	1HBN_B
1JK9_B	1JK9_A
1NT2_B	1NT2_A
1Q16_C	1Q16_B
1USU_A	1USU_B
1BPL_B	1BPL_A
1LUC_B	1LUC_A
1UW4_B	1UW4_A
1E1H_A	1E1H_B
1FQV_A	1FQV_B
1J3K_A	1J3K_C
1KA9_F	1KA9_H
1KGC_E	1KGC_D
1M4U_A	1M4U_L
1S6V_A	1S6V_D
1JK0_B	1JK0_A
1MHM_A	1MHM_B
1B5F_A	1B5F_B
1LYW_B	1LYW_A
1V54_B	1V54_A
1NVM_B	1NVM_A
1RKE_A	1RKE_B
1RP3_A	1RP3_B
1DOA_B	1DOA_A
1EP3_A	1EP3_B
1QLA_B	1QLA_A
1T0Q_B	1T0Q_A
2TRC_P	2TRC_B
1B7Y_A	1B7Y_B
1V1R_B	1V1R_A
1V54_C	1V54_A
1NVM_A	1NVM_B
1EP3_B	1EP3_A
2KIN_A	2KIN_B
1GVN_B	1GVN_A
1H2A_S	1H2A_L
1I7B_A	1I7B_B
1IW7_A	1IW7_C
1QQP_3	1QQP_1
1OOK_G	1OOK_B
1DN1_B	1DN1_A
1LUC_A	1LUC_B
1RJ9_B	1RJ9_A
1TCO_A	1TCO_B
1UGP_B	1UGP_A
1OFU_A	1OFU_X
1I4E_A	1I4E_B
1IKN_A	1IKN_D
1M93_B	1M93_A
1O7D_D	1O7D_B
1QLA_C	1QLA_B
1E9Y_A	1E9Y_B
1PQZ_A	1PQZ_B
1SDD_A	1SDD_B
1H8E_G	1H8E_H
1PP9_D	1PP9_C
1RQQ_A	1RQQ_D
1EWY_A	1EWY_C
1FIQ_B	1FIQ_A
1NI1_A	1NI1_B
1GOT_B	1GOT_G
1JMA_A	1JMA_B
1O97_C	1O97_D
1EFU_B	1EFU_A
1TME_1	1TME_3
1EXB_A	1EXB_E
1F6M_A	1F6M_C
1IZN_A	1IZN_B
1J3K_C	1J3K_A
1S7Q_A	1S7Q_B
1F3M_C	1F3M_A
1JK0_A	1JK0_B
1JWY_B	1JWY_A
1M1J_D	1M1J_E
1K5D_C	1K5D_A
1K8K_D	1K8K_F
1EF1_A	1EF1_C
1VF5_C	1VF5_B
1ONQ_A	1ONQ_B
1POI_A	1POI_B
1IZN_B	1IZN_A
1KQF_B	1KQF_A
1C7D_A	1C7D_B
1K83_C	1K83_B
1WQ1_G	1WQ1_R
1B35_B	1B35_C
1HTR_B	1HTR_P
1O7D_A	1O7D_B
1B6C_B	1B6C_A
1AUI_A	1AUI_B
1KLF_B	1KLF_A
1NU7_D	1NU7_B
1PBY_B	1PBY_A
1I1R_A	1I1R_B
1S70_B	1S70_A
1WDK_C	1WDK_A
1UMD_A	1UMD_B
1SVX_B	1SVX_A
1F45_A	1F45_B
1QO0_B	1QO0_E
1TQY_A	1TQY_B
1LD8_B	1LD8_A
1O97_D	1O97_C
1POV_0	1POV_1
1D4X_A	1D4X_G
1B35_A	1B35_C
1JMU_G	1JMU_B
1K8K_C	1K8K_F
1I2M_D	1I2M_C
1EYS_C	1EYS_M
1OFH_A	1OFH_G
1OPH_A	1OPH_B
1B35_C	1B35_A
1AVA_A	1AVA_C
1EZX_A	1EZX_C
2BBK_H	2BBK_L
1KZ7_A	1KZ7_B
1LPB_B	1LPB_A
1V1R_A	1V1R_B
1NBF_A	1NBF_D
1QDL_A	1QDL_B
1DXR_C	1DXR_M
1ML0_A	1ML0_D
1HFE_L	1HFE_S
1FBV_A	1FBV_C
1PGW_2	1PGW_1
1T9G_D	1T9G_S
1PP9_P	1PP9_Q
1QHH_B	1QHH_A
1GOT_A	1GOT_B
1HX1_A	1HX1_B
1JR3_E	1JR3_B
1BML_C	1BML_A
1C4Z_A	1C4Z_D
1FCD_A	1FCD_C
1UNN_A	1UNN_D
1NI4_A	1NI4_D
1O7N_A	1O7N_B
1EUC_B	1EUC_A
1K9O_I	1K9O_E
1P22_A	1P22_B
1JR3_D	1JR3_C
1KI1_B	1KI1_A
1RGI_G	1RGI_A
1NM5_A	1NM5_C
1PP9_A	1PP9_B
1QS0_A	1QS0_B
1KXV_A	1KXV_C
1FOE_A	1FOE_B
1NOC_A	1NOC_B
1G4U_S	1G4U_R
1K28_D	1K28_A
1NEX_B	1NEX_A
1HBN_B	1HBN_C
1PP9_B	1PP9_A
1CCW_B	1CCW_A
1MIO_B	1MIO_A
1I7W_C	1I7W_D
1A4Y_A	1A4Y_B
1JIW_P	1JIW_I
1T0Q_A	1T0Q_B
1JR3_C	1JR3_D
1BVY_A	1BVY_F
1HR6_A	1HR6_B
1V54_A	1V54_B
1GLB_G	1GLB_F
1HR6_D	1HR6_C
1JMO_A	1JMO_H
1M1N_A	1M1N_B
1KU6_A	1KU6_B
1G72_A	1G72_B
1IBR_B	1IBR_A
1UBK_L	1UBK_S
1O6S_A	1O6S_B
1E6E_A	1E6E_B
1M1J_C	1M1J_B
1F60_A	1F60_B
1NGV_B	1NGV_A
1EHK_A	1EHK_B
1EEX_A	1EEX_G
1HT1_E	1HT1_A
1GFF_1	1GFF_2
1IW7_F	1IW7_D
1S3S_F	1S3S_G
1MIO_A	1MIO_B
1D2V_C	1D2V_A
1EBD_A	1EBD_C
1M1J_B	1M1J_A
1VG0_A	1VG0_B
1A6D_A	1A6D_B
1JRO_A	1JRO_B
1HBN_A	1HBN_C
1JNR_A	1JNR_B
1DII_A	1DII_C
1KXP_D	1KXP_A
1I1Q_A	1I1Q_B
1NVV_S	1NVV_R
1Q16_B	1Q16_A
1OR0_B	1OR0_A
1M1N_B	1M1N_A
1XDT_T	1XDT_R
1MOX_B	1MOX_D
1NGV_A	1NGV_B
1OAO_A	1OAO_D
1GK9_B	1GK9_A
1PBY_A	1PBY_C
1K90_C	1K90_F
1DE4_C	1DE4_A
1DCE_A	1DCE_B
1N62_B	1N62_A
1UJW_A	1UJW_B
1QLA_A	1QLA_B
1SDD_B	1SDD_A
1REQ_D	1REQ_C
1DN1_A	1DN1_B
1NBW_A	1NBW_B
1FIQ_C	1FIQ_A
1O94_A	1O94_C
1H2T_C	1H2T_Z
1OAO_C	1OAO_B
1G8K_A	1G8K_B
1JEQ_B	1JEQ_A
1WDK_B	1WDK_D
1REQ_A	1REQ_B
1H6K_C	1H6K_Z
1M2O_A	1M2O_B
1JMU_B	1JMU_G
1T6B_X	1T6B_Y
1M2V_B	1M2V_A
1KFU_L	1KFU_S
1JEQ_A	1JEQ_B
1OMW_A	1OMW_B
1OE9_A	1OE9_B
1K28_A	1K28_D
1NQL_A	1NQL_B
1HE8_A	1HE8_B
1JWY_A	1JWY_B
1LDJ_A	1LDJ_B
1JB0_A	1JB0_B
1KQF_A	1KQF_B
1ARO_P	1ARO_L
1B7Y_B	1B7Y_A
1QGK_A	1QGK_B
1QBK_B	1QBK_C
1LSH_A	1LSH_B
1Q16_A	1Q16_B
1I50_B	1I50_A
1IW7_C	1IW7_D
1I50_A	1I50_B
1IW7_D	1IW7_C
