# Supplementary material for: Prediction of protein-protein binding site by using core interface residue and support vector machine
Source: BMC Bioinformatics. 2008 Dec 22;9:553. doi: 10.1186/1471-2105-9-553 (PMC2627892; doi:10.1186/1471-2105-9-553)
Supplement: Additional file 5 — The chain list for the test set. List the PDB chains in the test set. [file 1471-2105-9-553-S5.xls]

## Sheet: Sheet1
Chain Name	Partner Name
1A9X_A	1A9X_B
1A9X_B	1A9X_A
1AYM_1	1AYM_3
1AYM_2	1AYM_1
1AYM_3	1AYM_1
1BLX_A	1BLX_B
1FZC_B	1FZC_C
1G4Y_R	1G4Y_B
1GK8_A	1GK8_I
1H1R_B	1H1R_A
1H8E_C	1H8E_D
1H8E_D	1H8E_C
1HXS_4	1HXS_1
1IRD_B	1IRD_A
1J34_A	1J34_B
1JBO_B	1JBO_A
1JSD_A	1JSD_B
1JSD_B	1JSD_A
1K5N_A	1K5N_B
1K5N_B	1K5N_A
1LD8_A	1LD8_B
1MTY_B	1MTY_D
1MTY_D	1MTY_B
1MTY_G	1MTY_D
1N4Q_B	1N4Q_A
1P2J_A	1P2J_I
1P2J_I	1P2J_A
1QOP_A	1QOP_B
1QOP_B	1QOP_A
1RTH_A	1RTH_B
1RTH_B	1RTH_A
1RYP_B	1RYP_A
1RZH_H	1RZH_M
1RZH_L	1RZH_M
1RZH_M	1RZH_L
1S5D_D	1S5D_A
1TUG_A	1TUG_B
1TUG_B	1TUG_A
1TX4_B	1TX4_A
1UVQ_A	1UVQ_B
1UVQ_B	1UVQ_A
1WE3_F	1WE3_T
1WF4_o	1WF4_a
2LTN_A	2LTN_B
2LTN_B	2LTN_A
3PCG_A	3PCG_M
3PCG_M	3PCG_A
4UBP_A	4UBP_C
4UBP_C	4UBP_B
8RUC_I	8RUC_A
