# Supplementary material for: Prediction of protein-protein binding site by using core interface residue and support vector machine
Source: BMC Bioinformatics. 2008 Dec 22;9:553. doi: 10.1186/1471-2105-9-553 (PMC2627892; doi:10.1186/1471-2105-9-553)
Supplement: Additional file 6 — The chain list for the unbound proteins. List the PDB chains of the 101 unbound proteins. [file 1471-2105-9-553-S6.xls]

## Sheet: Sheet1
Chain Name	Partner Name
1AVX_A	1AVX_B
1AVX_B	1AVX_A
1AY7_A	1AY7_B
1AY7_B	1AY7_A
1BVN_A	1BVN_B
1BVN_B	1BVN_A
1CGI_A	1CGI_B
1CGI_B	1CGI_A
1D6R_A	1D6R_B
1D6R_B	1D6R_A
1DFJ_A	1DFJ_B
1DFJ_B	1DFJ_A
1E6E_A	1E6E_B
1E6E_B	1E6E_A
1EAW_A	1EAW_B
1EAW_B	1EAW_A
1EWY_A	1EWY_B
1EWY_B	1EWY_A
1EZU_B	1EZU_A
1F34_A	1F34_B
1F34_B	1F34_A
1HIA_A	1HIA_B
1MAH_A	1MAH_B
1MAH_B	1MAH_A
1PPE_A	1PPE_B
1PPE_B	1PPE_A
1TMQ_A	1TMQ_B
1TMQ_B	1TMQ_A
1UDI_A	1UDI_B
1UDI_B	1UDI_A
2MTA_A	2MTA_B
2PCC_A	2PCC_B
2PCC_B	2PCC_A
2SIC_A	2SIC_B
2SIC_B	2SIC_A
2SNI_A	2SNI_B
2SNI_B	2SNI_A
7CEI_A	7CEI_B
7CEI_B	7CEI_A
1A2K_A	1A2K_B
1AK4_A	1AK4_B
1AK4_B	1AK4_A
1B6C_A	1B6C_B
1B6C_B	1B6C_A
1BUH_A	1BUH_B
1BUH_B	1BUH_A
1E96_A	1E96_B
1E96_B	1E96_A
1F51_A	1F51_B
1FC2_B	1FC2_A
1FQJ_A	1FQJ_B
1FQJ_B	1FQJ_A
1GCQ_A	1GCQ_B
1GCQ_B	1GCQ_A
1GHQ_A	1GHQ_B
1GHQ_B	1GHQ_A
1HE1_A	1HE1_B
1HE1_B	1HE1_A
1I4D_A	1I4D_B
1KAC_A	1KAC_B
1KAC_B	1KAC_A
1KLU_A	1KLU_B
1KTZ_A	1KTZ_B
1KTZ_B	1KTZ_A
1KXP_A	1KXP_B
1KXP_B	1KXP_A
1ML0_A	1ML0_B
1QA9_A	1QA9_B
1QA9_B	1QA9_A
1RLB_A	1RLB_B
1SBB_A	1SBB_B
1SBB_B	1SBB_A
2BTF_A	2BTF_B
2BTF_B	2BTF_A
1ACB_A	1ACB_B
1ACB_B	1ACB_A
1KKL_A	1KKL_B
1GP2_B	1GP2_A
1GRN_A	1GRN_B
1GRN_B	1GRN_A
1HE8_A	1HE8_B
1HE8_B	1HE8_A
1I2M_A	1I2M_B
1I2M_B	1I2M_A
1IB1_A	1IB1_B
1IJK_A	1IJK_B
1K5D_A	1K5D_B
1M10_A	1M10_B
1M10_B	1M10_A
1WQ1_A	1WQ1_B
1WQ1_B	1WQ1_A
1ATN_A	1ATN_B
1ATN_B	1ATN_A
1EER_B	1EER_A
1FAK_A	1FAK_B
1FQ1_A	1FQ1_B
1FQ1_B	1FQ1_A
1H1V_A	1H1V_B
1H1V_B	1H1V_A
1IBR_A	1IBR_B
1IBR_B	1IBR_A
