# Supplementary material for: Prediction of protein-protein binding site by using core interface residue and support vector machine
Source: BMC Bioinformatics. 2008 Dec 22;9:553. doi: 10.1186/1471-2105-9-553 (PMC2627892; doi:10.1186/1471-2105-9-553)
Supplement: Additional file 7 — The classification list of residues for each protein. The classification list for each protein. After the file is decompressed, there are two directories: surfaceClass_ratio_0.2 and surfaceClass_ratio_0.8 which stands for the classification using core cut-offs 0.2 and 0.8 respectively. The *.class files in each directory contain the information of which type a residue belongs to. The first column of *.class file is the residue number in the PDB file. The second column of *.class file is the residue name. The third column of *.class file is the surface class type: 1-interior, 2-rim interface, 3-core interface, and 4-non-interface. [file 1471-2105-9-553-S7.tgz]

Archive with 1,956 entries (1,954 files):
- surfaceClass_ratio_0.2
- surfaceClass_ratio_0.2/1IRD_B.class
- surfaceClass_ratio_0.2/1K5N_B.class
- surfaceClass_ratio_0.2/1P2J_A.class
- surfaceClass_ratio_0.2/1K5N_A.class
- surfaceClass_ratio_0.2/1JBO_B.class
- surfaceClass_ratio_0.2/1GK8_A.class
- surfaceClass_ratio_0.2/3PCG_M.class
- surfaceClass_ratio_0.2/3PCG_A.class
- surfaceClass_ratio_0.2/1S5D_D.class
- surfaceClass_ratio_0.2/1RYP_B.class
- surfaceClass_ratio_0.2/1JSD_A.class
- surfaceClass_ratio_0.2/1TUG_A.class
- surfaceClass_ratio_0.2/1TUG_B.class
- surfaceClass_ratio_0.2/1JSD_B.class
- surfaceClass_ratio_0.2/1RTH_A.class
- surfaceClass_ratio_0.2/1RTH_B.class
- surfaceClass_ratio_0.2/1BLX_A.class
- surfaceClass_ratio_0.2/1AYM_2.class
- surfaceClass_ratio_0.2/1AYM_1.class
- surfaceClass_ratio_0.2/1AYM_3.class
- surfaceClass_ratio_0.2/1FZC_B.class
- surfaceClass_ratio_0.2/8RUC_I.class
- surfaceClass_ratio_0.2/1UVQ_B.class
- surfaceClass_ratio_0.2/1UVQ_A.class
- surfaceClass_ratio_0.2/1TX4_B.class
- surfaceClass_ratio_0.2/1H1R_B.class
- surfaceClass_ratio_0.2/1RZH_M.class
- surfaceClass_ratio_0.2/1RZH_L.class
- surfaceClass_ratio_0.2/1RZH_H.class
- surfaceClass_ratio_0.2/1HXS_4.class
- surfaceClass_ratio_0.2/1LD8_A.class
- surfaceClass_ratio_0.2/1P2J_I.class
- surfaceClass_ratio_0.2/2LTN_A.class
- surfaceClass_ratio_0.2/2LTN_B.class
- surfaceClass_ratio_0.2/1J34_A.class
- surfaceClass_ratio_0.2/1A9X_A.class
- surfaceClass_ratio_0.2/1A9X_B.class
- surfaceClass_ratio_0.2/4UBP_C.class
- surfaceClass_ratio_0.2/1WE3_F.class
- surfaceClass_ratio_0.2/1WF4_o.class
- surfaceClass_ratio_0.2/1QOP_B.class
- surfaceClass_ratio_0.2/1QOP_A.class
- surfaceClass_ratio_0.2/1G4Y_R.class
- surfaceClass_ratio_0.2/4UBP_A.class
- surfaceClass_ratio_0.2/1H8E_C.class
- surfaceClass_ratio_0.2/1H8E_D.class
- surfaceClass_ratio_0.2/1MTY_D.class
- surfaceClass_ratio_0.2/1MTY_B.class
- surfaceClass_ratio_0.2/1N4Q_B.class
- surfaceClass_ratio_0.2/1MTY_G.class
- surfaceClass_ratio_0.2/1M1N_B.class
- surfaceClass_ratio_0.2/1M1N_A.class
- surfaceClass_ratio_0.2/1QTN_A.class
- surfaceClass_ratio_0.2/1P5V_A.class
- surfaceClass_ratio_0.2/1EJX_B.class
- surfaceClass_ratio_0.2/1GK9_B.class
- surfaceClass_ratio_0.2/1GG6_C.class
- surfaceClass_ratio_0.2/1R4P_B.class
- surfaceClass_ratio_0.2/1D4X_A.class
- surfaceClass_ratio_0.2/1KLF_B.class
- surfaceClass_ratio_0.2/1SGP_E.class
- surfaceClass_ratio_0.2/1UBK_L.class
- surfaceClass_ratio_0.2/1LD8_B.class
- surfaceClass_ratio_0.2/1GG6_B.class
- surfaceClass_ratio_0.2/1R0R_I.class
- surfaceClass_ratio_0.2/1UBK_S.class
- surfaceClass_ratio_0.2/1KGC_E.class
- surfaceClass_ratio_0.2/1GM7_A.class
- surfaceClass_ratio_0.2/1S7Q_A.class
- surfaceClass_ratio_0.2/1EAY_A.class
- surfaceClass_ratio_0.2/1G20_H.class
- surfaceClass_ratio_0.2/1IS8_A.class
- surfaceClass_ratio_0.2/1M9X_A.class
- surfaceClass_ratio_0.2/1GK8_I.class
- surfaceClass_ratio_0.2/1IS8_K.class
- surfaceClass_ratio_0.2/1V1R_B.class
- surfaceClass_ratio_0.2/1KLU_D.class
- surfaceClass_ratio_0.2/1JLT_A.class
- surfaceClass_ratio_0.2/1AY7_B.class
- surfaceClass_ratio_0.2/1V54_A.class
- surfaceClass_ratio_0.2/1EEX_A.class
- surfaceClass_ratio_0.2/1NQI_B.class
- surfaceClass_ratio_0.2/1R0R_E.class
- surfaceClass_ratio_0.2/1V54_C.class
- surfaceClass_ratio_0.2/1V54_B.class
- surfaceClass_ratio_0.2/1LI1_A.class
- surfaceClass_ratio_0.2/1M9X_C.class
- surfaceClass_ratio_0.2/1NQI_A.class
- surfaceClass_ratio_0.2/1B2S_A.class
- surfaceClass_ratio_0.2/1G2L_B.class
- surfaceClass_ratio_0.2/1RYP_L.class
- surfaceClass_ratio_0.2/1OFH_G.class
- surfaceClass_ratio_0.2/1D2V_C.class
- surfaceClass_ratio_0.2/1GOT_A.class
- surfaceClass_ratio_0.2/2BBK_H.class
- surfaceClass_ratio_0.2/1K2X_B.class
- surfaceClass_ratio_0.2/1BWV_S.class
- surfaceClass_ratio_0.2/2BBK_L.class
- surfaceClass_ratio_0.2/1D2V_A.class
- surfaceClass_ratio_0.2/1REQ_A.class
- surfaceClass_ratio_0.2/1REQ_D.class
- surfaceClass_ratio_0.2/1NME_B.class
- surfaceClass_ratio_0.2/1HBN_A.class
- surfaceClass_ratio_0.2/1HT1_E.class
- surfaceClass_ratio_0.2/1HBN_B.class
- surfaceClass_ratio_0.2/1M2T_B.class
- surfaceClass_ratio_0.2/1M2T_A.class
- surfaceClass_ratio_0.2/1HBN_C.class
- surfaceClass_ratio_0.2/1EEX_B.class
- surfaceClass_ratio_0.2/1I2M_A.class
- surfaceClass_ratio_0.2/1KGC_D.class
- surfaceClass_ratio_0.2/1R8S_A.class
- surfaceClass_ratio_0.2/1EEX_G.class
- surfaceClass_ratio_0.2/1DAN_L.class
- surfaceClass_ratio_0.2/1V54_D.class
- surfaceClass_ratio_0.2/1D4X_G.class
- surfaceClass_ratio_0.2/1V54_E.class
- surfaceClass_ratio_0.2/1V54_F.class
- surfaceClass_ratio_0.2/1V54_H.class
- surfaceClass_ratio_0.2/1V54_G.class
- surfaceClass_ratio_0.2/1V54_I.class
- surfaceClass_ratio_0.2/1V54_J.class
- surfaceClass_ratio_0.2/1V54_K.class
- surfaceClass_ratio_0.2/1V54_L.class
- surfaceClass_ratio_0.2/1V54_M.class
- surfaceClass_ratio_0.2/1SLU_A.class
- surfaceClass_ratio_0.2/1QTN_B.class
- surfaceClass_ratio_0.2/1N62_B.class
- surfaceClass_ratio_0.2/1G72_A.class
- surfaceClass_ratio_0.2/1HR6_A.class
- surfaceClass_ratio_0.2/1PP9_A.class
- surfaceClass_ratio_0.2/1HR6_D.class
- surfaceClass_ratio_0.2/1PP9_B.class
- surfaceClass_ratio_0.2/1EUC_B.class
- surfaceClass_ratio_0.2/1PP9_P.class
- surfaceClass_ratio_0.2/1GOT_B.class
- surfaceClass_ratio_0.2/1EUC_A.class
- surfaceClass_ratio_0.2/1N62_C.class
- surfaceClass_ratio_0.2/1PP9_D.class
- surfaceClass_ratio_0.2/1PP9_E.class
- surfaceClass_ratio_0.2/1N62_A.class
- surfaceClass_ratio_0.2/1N13_B.class
- surfaceClass_ratio_0.2/1PP9_F.class
- surfaceClass_ratio_0.2/1FZC_A.class
- surfaceClass_ratio_0.2/1PP9_T.class
- surfaceClass_ratio_0.2/1PP9_H.class
- surfaceClass_ratio_0.2/1P3Q_U.class
- surfaceClass_ratio_0.2/1RE3_D.class
- surfaceClass_ratio_0.2/1N13_E.class
- surfaceClass_ratio_0.2/1H8E_G.class
- surfaceClass_ratio_0.2/1IBV_B.class
- surfaceClass_ratio_0.2/1UGP_B.class
- surfaceClass_ratio_0.2/1NEX_C.class
- surfaceClass_ratio_0.2/1MG2_C.class
- surfaceClass_ratio_0.2/1IBV_A.class
- surfaceClass_ratio_0.2/1PP9_J.class
- surfaceClass_ratio_0.2/1OR0_B.class
- surfaceClass_ratio_0.2/1F60_A.class
- surfaceClass_ratio_0.2/1O7N_A.class
- surfaceClass_ratio_0.2/1RYP_1.class
- surfaceClass_ratio_0.2/1RYP_I.class
- surfaceClass_ratio_0.2/1RYP_J.class
- surfaceClass_ratio_0.2/1RYP_H.class
- surfaceClass_ratio_0.2/1RYP_K.class
- surfaceClass_ratio_0.2/1O7N_B.class
- surfaceClass_ratio_0.2/1DGW_A.class
- surfaceClass_ratio_0.2/1OR0_A.class
- surfaceClass_ratio_0.2/1D4V_B.class
- surfaceClass_ratio_0.2/1TH8_A.class
- surfaceClass_ratio_0.2/1FFG_B.class
- surfaceClass_ratio_0.2/3FAP_A.class
- surfaceClass_ratio_0.2/1G72_B.class
- surfaceClass_ratio_0.2/1FIQ_C.class
- surfaceClass_ratio_0.2/1K90_C.class
- surfaceClass_ratio_0.2/1DXR_C.class
- surfaceClass_ratio_0.2/1C7D_A.class
- surfaceClass_ratio_0.2/1AXI_B.class
- surfaceClass_ratio_0.2/1STF_E.class
- surfaceClass_ratio_0.2/1LTS_A.class
- surfaceClass_ratio_0.2/1MG2_D.class
- surfaceClass_ratio_0.2/1DU3_B.class
- surfaceClass_ratio_0.2/1STF_I.class
- surfaceClass_ratio_0.2/1CSE_I.class
- surfaceClass_ratio_0.2/1NKZ_A.class
- surfaceClass_ratio_0.2/1N98_B.class
- surfaceClass_ratio_0.2/1N98_A.class
- surfaceClass_ratio_0.2/1NKZ_B.class
- surfaceClass_ratio_0.2/1OE9_A.class
- surfaceClass_ratio_0.2/1QLA_A.class
- surfaceClass_ratio_0.2/1JRO_A.class
- surfaceClass_ratio_0.2/1TQY_A.class
- surfaceClass_ratio_0.2/1V1R_A.class
- surfaceClass_ratio_0.2/1UMD_A.class
- surfaceClass_ratio_0.2/1KZ7_A.class
- surfaceClass_ratio_0.2/1FQV_A.class
- surfaceClass_ratio_0.2/1IW7_A.class
- surfaceClass_ratio_0.2/1I7B_A.class
- surfaceClass_ratio_0.2/1FM6_A.class
- surfaceClass_ratio_0.2/1S5D_A.class
- surfaceClass_ratio_0.2/1QLA_B.class
- surfaceClass_ratio_0.2/1LYW_B.class
- surfaceClass_ratio_0.2/1RYP_2.class
- surfaceClass_ratio_0.2/1NHW_A.class
- surfaceClass_ratio_0.2/1BCP_B.class
- surfaceClass_ratio_0.2/1AXI_A.class
- surfaceClass_ratio_0.2/1NEZ_G.class
- surfaceClass_ratio_0.2/1L2W_A.class
- surfaceClass_ratio_0.2/1TH8_B.class
- surfaceClass_ratio_0.2/1BCP_D.class
- surfaceClass_ratio_0.2/1LYA_A.class
- surfaceClass_ratio_0.2/1UGH_I.class
- surfaceClass_ratio_0.2/1TBG_E.class
- surfaceClass_ratio_0.2/1I7B_B.class
- surfaceClass_ratio_0.2/1LTS_C.class
- surfaceClass_ratio_0.2/1I7W_C.class
- surfaceClass_ratio_0.2/1WHT_A.class
- surfaceClass_ratio_0.2/1Q5Q_A.class
- surfaceClass_ratio_0.2/1Q5Q_H.class
- surfaceClass_ratio_0.2/1UGH_E.class
- surfaceClass_ratio_0.2/1AZS_A.class
- surfaceClass_ratio_0.2/1AZS_B.class
- surfaceClass_ratio_0.2/1OXK_A.class
- surfaceClass_ratio_0.2/1WHT_B.class
- surfaceClass_ratio_0.2/1AVO_B.class
- surfaceClass_ratio_0.2/1FR2_A.class
- surfaceClass_ratio_0.2/1N7S_C.class
- surfaceClass_ratio_0.2/1AVO_A.class
- surfaceClass_ratio_0.2/1FJS_L.class
- surfaceClass_ratio_0.2/1G8K_A.class
- surfaceClass_ratio_0.2/1H6K_C.class
- surfaceClass_ratio_0.2/1OAO_C.class
- surfaceClass_ratio_0.2/1OAO_A.class
- surfaceClass_ratio_0.2/1VG0_A.class
- surfaceClass_ratio_0.2/1NGV_A.class
- surfaceClass_ratio_0.2/1KXV_A.class
- surfaceClass_ratio_0.2/1CCW_B.class
- surfaceClass_ratio_0.2/1NGV_B.class
- surfaceClass_ratio_0.2/1NM5_A.class
- surfaceClass_ratio_0.2/1O97_D.class
- surfaceClass_ratio_0.2/1J3K_C.class
- surfaceClass_ratio_0.2/1J3K_A.class
- surfaceClass_ratio_0.2/1O97_C.class
- surfaceClass_ratio_0.2/1H32_A.class
- surfaceClass_ratio_0.2/1I4D_A.class
- surfaceClass_ratio_0.2/1MQM_B.class
- surfaceClass_ratio_0.2/2AHJ_C.class
- surfaceClass_ratio_0.2/1KKM_B.class
- surfaceClass_ratio_0.2/1I1Q_B.class
- surfaceClass_ratio_0.2/1CAU_B.class
- surfaceClass_ratio_0.2/1T3M_A.class
- surfaceClass_ratio_0.2/1LM8_V.class
- surfaceClass_ratio_0.2/1JAT_A.class
- surfaceClass_ratio_0.2/1H2V_Z.class
- surfaceClass_ratio_0.2/2GAC_A.class
- surfaceClass_ratio_0.2/1OO0_A.class
- surfaceClass_ratio_0.2/1MBX_A.class
- surfaceClass_ratio_0.2/1H32_B.class
- surfaceClass_ratio_0.2/1CCW_A.class
- surfaceClass_ratio_0.2/1FR2_B.class
- surfaceClass_ratio_0.2/1G8K_B.class
- surfaceClass_ratio_0.2/1BND_A.class
- surfaceClass_ratio_0.2/4UBP_B.class
- surfaceClass_ratio_0.2/1S6V_B.class
- surfaceClass_ratio_0.2/1LWU_A.class
- surfaceClass_ratio_0.2/1LM8_B.class
- surfaceClass_ratio_0.2/1MBX_C.class
- surfaceClass_ratio_0.2/1KKL_J.class
- surfaceClass_ratio_0.2/1D3B_L.class
- surfaceClass_ratio_0.2/1FM0_D.class
- surfaceClass_ratio_0.2/1PPJ_I.class
- surfaceClass_ratio_0.2/1S0Y_A.class
- surfaceClass_ratio_0.2/1D3B_E.class
- surfaceClass_ratio_0.2/1S0Y_F.class
- surfaceClass_ratio_0.2/1NHW_C.class
- surfaceClass_ratio_0.2/1JOU_C.class
- surfaceClass_ratio_0.2/1I1Q_A.class
- surfaceClass_ratio_0.2/1GLB_G.class
- surfaceClass_ratio_0.2/1UNN_A.class
- surfaceClass_ratio_0.2/1R4P_A.class
- surfaceClass_ratio_0.2/1S6V_A.class
- surfaceClass_ratio_0.2/1JTG_A.class
- surfaceClass_ratio_0.2/1USU_A.class
- surfaceClass_ratio_0.2/1QQP_3.class
- surfaceClass_ratio_0.2/1GUX_A.class
- surfaceClass_ratio_0.2/1F6F_B.class
- surfaceClass_ratio_0.2/1CSB_B.class
- surfaceClass_ratio_0.2/1UGP_A.class
- surfaceClass_ratio_0.2/1TX4_A.class
- surfaceClass_ratio_0.2/1YCS_A.class
- surfaceClass_ratio_0.2/1SHW_B.class
- surfaceClass_ratio_0.2/1USU_B.class
- surfaceClass_ratio_0.2/1BLX_B.class
- surfaceClass_ratio_0.2/1GLB_F.class
- surfaceClass_ratio_0.2/1GUX_B.class
- surfaceClass_ratio_0.2/2PKA_B.class
- surfaceClass_ratio_0.2/1REW_A.class
- surfaceClass_ratio_0.2/3FAP_B.class
- surfaceClass_ratio_0.2/2PKA_A.class
- surfaceClass_ratio_0.2/1F7Z_I.class
[truncated: 1,656 more entries]
